# Supplementary material for: Cant1 Affects Cartilage Proteoglycan Properties: Aggrecan and Decorin Characterization in a Mouse Model of Desbuquois Dysplasia Type 1
Source: Biomolecules. 2024 Aug 26;14(9):1064. doi: 10.3390/biom14091064 (PMC11430760; doi:10.3390/biom14091064)
Supplement: Supplementary file 1 [file biomolecules-14-01064-s001.zip]

Archive with 1 entries (1 files):
- biomolecules-3097677-supplementary.pdf
